# Supplementary material for: Effect of the Absence of α Carbonic Anhydrase 2 on the PSII Light-Harvesting Complex Size in Arabidopsis thaliana
Source: Plants (Basel). 2025 May 20;14(10):1529. doi: 10.3390/plants14101529 (PMC12114823; doi:10.3390/plants14101529)
Supplement: Supplementary file 1 [file plants-14-01529-s001.zip]

Archive with 1 entries (1 files):
- plants-3627095-supplementary.pdf
